# Supplementary material for: Ecklonia cava Extract and Its Derivative Dieckol Promote Vasodilation by Modulating Calcium Signaling and PI3K/AKT/eNOS Pathway in In Vitro and In Vivo Models
Source: Biomedicines. 2021 Apr 19;9(4):438. doi: 10.3390/biomedicines9040438 (PMC8073412; doi:10.3390/biomedicines9040438)
Supplement: Supplementary file 1 [file biomedicines-09-00438-s001.zip]

Archive with 1 entries (1 files):
- biomedicines-1172639-supplementary.pdf
